# Supplementary material for: Genome-Wide Identification of WRKY Genes and Their Responses to Chilling Stress in Kandelia obovata
Source: Front Genet. 2022 Mar 31;13:875316. doi: 10.3389/fgene.2022.875316 (PMC9008847; doi:10.3389/fgene.2022.875316)
Supplement: Supplementary file 2 [file Table4.XLS]

## Sheet: Supplementary Table S5. KEGG an
Supplementary Table S4. KEGG analysis of the target genes of KoWRKYs
Term Name	Main Class	Gene Hits In Selected Set	All Genes In Selected Set	Gene Hits In Background	All Genes In Background	Pvalue	enrich Factor	Gene List In Selected Sets	Qalue
Glycan biosynthesis and metabolism	A09100 Metabolism	53	2325	126	8800	9.07e-05	1.59208	[GWHTACBH000457, GWHTACBH015273, GWHTACBH016160, GWHTACBH002790, GWHTACBH009476, GWHTACBH001385, GWHTACBH002481, GWHTACBH004581, GWHTACBH009509, GWHTACBH017602, GWHTACBH010131, GWHTACBH002606, GWHTACBH005638, GWHTACBH000669, GWHTACBH005637, GWHTACBH006375, GWHTACBH001526, GWHTACBH018288, GWHTACBH012183, GWHTACBH008998, GWHTACBH009572, GWHTACBH004078, GWHTACBH000155, GWHTACBH006660, GWHTACBH009764…	0.0196801
Various types of N-glycan biosynthesis	A09100 Metabolism	19	2325	34	8800	0.000254	2.11512	[GWHTACBH016196, GWHTACBH015273, GWHTACBH018288, GWHTACBH000488, GWHTACBH001216, GWHTACBH003757, GWHTACBH002790, GWHTACBH006660, GWHTACBH009764, GWHTACBH002481, GWHTACBH004581, GWHTACBH011857, GWHTACBH007031, GWHTACBH014045, GWHTACBH010480, GWHTACBH017602, GWHTACBH010131, GWHTACBH017343, GWHTACBH012255]	0.0275719
Glycosyltransferases	A09180 Brite Hierarchies	86	2325	242	8800	0.000956	1.34506	[GWHTACBH017573, GWHTACBH017572, GWHTACBH005506, GWHTACBH011072, GWHTACBH015390, GWHTACBH002079, GWHTACBH005865, GWHTACBH001587, GWHTACBH002790, GWHTACBH007322, GWHTACBH001385, GWHTACBH005198, GWHTACBH013766, GWHTACBH002481, GWHTACBH004581, GWHTACBH010537, GWHTACBH008460, GWHTACBH012791, GWHTACBH015467, GWHTACBH009509, GWHTACBH013043, GWHTACBH017602, GWHTACBH014696, GWHTACBH002606, GWHTACBH006729…	0.0691281
Glutathione metabolism	A09100 Metabolism	30	2325	72	8800	0.00342421	1.57706	[GWHTACBH000910, GWHTACBH018562, GWHTACBH014042, GWHTACBH001426, GWHTACBH018041, GWHTACBH001188, GWHTACBH007426, GWHTACBH006611, GWHTACBH006337, GWHTACBH008122, GWHTACBH007790, GWHTACBH013209, GWHTACBH018538, GWHTACBH017288, GWHTACBH012452, GWHTACBH002527, GWHTACBH001852, GWHTACBH014371, GWHTACBH007319, GWHTACBH006206, GWHTACBH002322, GWHTACBH008448, GWHTACBH007258, GWHTACBH007630, GWHTACBH008355…	0.185764
Glycosaminoglycan degradation	A09100 Metabolism	9	2325	15	8800	0.00621198	2.27097	[GWHTACBH006221, GWHTACBH006375, GWHTACBH000457, GWHTACBH018804, GWHTACBH010527, GWHTACBH009572, GWHTACBH004078, GWHTACBH010131, GWHTACBH017301]	0.2696
N-Glycan biosynthesis	A09100 Metabolism	20	2325	46	8800	0.00897489	1.64563	[GWHTACBH001526, GWHTACBH016196, GWHTACBH015273, GWHTACBH018288, GWHTACBH002606, GWHTACBH000488, GWHTACBH016160, GWHTACBH001216, GWHTACBH003757, GWHTACBH009764, GWHTACBH004581, GWHTACBH007031, GWHTACBH012229, GWHTACBH009509, GWHTACBH014045, GWHTACBH008091, GWHTACBH010480, GWHTACBH017602, GWHTACBH017343, GWHTACBH012255]	0.324592
Lipid metabolism	A09100 Metabolism	113	2325	356	8800	0.0128566	1.2014	[GWHTACBH003767, GWHTACBH002679, GWHTACBH001188, GWHTACBH008017, GWHTACBH002792, GWHTACBH003640, GWHTACBH009589, GWHTACBH011423, GWHTACBH012913, GWHTACBH011383, GWHTACBH011781, GWHTACBH006802, GWHTACBH010506, GWHTACBH008701, GWHTACBH000784, GWHTACBH004342, GWHTACBH004101, GWHTACBH003260, GWHTACBH011677, GWHTACBH010466, GWHTACBH013457, GWHTACBH013732, GWHTACBH012648, GWHTACBH018624, GWHTACBH013731…	0.398554
Organismal Systems	A09150 Organismal Systems	73	2325	222	8800	0.0179077	1.2446	[GWHTACBH001746, GWHTACBH018023, GWHTACBH004737, GWHTACBH010618, GWHTACBH002477, GWHTACBH010979, GWHTACBH005787, GWHTACBH007720, GWHTACBH005593, GWHTACBH008981, GWHTACBH009035, GWHTACBH014415, GWHTACBH009667, GWHTACBH011824, GWHTACBH017406, GWHTACBH016314, GWHTACBH010892, GWHTACBH014697, GWHTACBH006329, GWHTACBH003136, GWHTACBH013818, GWHTACBH013619, GWHTACBH004465, GWHTACBH010708, GWHTACBH007540…	0.485747
Environmental adaptation	A09150 Organismal Systems	73	2325	222	8800	0.0179077	1.2446	[GWHTACBH001746, GWHTACBH018023, GWHTACBH004737, GWHTACBH010618, GWHTACBH002477, GWHTACBH010979, GWHTACBH005787, GWHTACBH007720, GWHTACBH005593, GWHTACBH008981, GWHTACBH009035, GWHTACBH014415, GWHTACBH009667, GWHTACBH011824, GWHTACBH017406, GWHTACBH016314, GWHTACBH010892, GWHTACBH014697, GWHTACBH006329, GWHTACBH003136, GWHTACBH013818, GWHTACBH013619, GWHTACBH004465, GWHTACBH010708, GWHTACBH007540…	0.485747
Plant-pathogen interaction	A09150 Organismal Systems	56	2325	166	8800	0.0211248	1.27685	[GWHTACBH018023, GWHTACBH004737, GWHTACBH010618, GWHTACBH002477, GWHTACBH005593, GWHTACBH008981, GWHTACBH009035, GWHTACBH014415, GWHTACBH009667, GWHTACBH011824, GWHTACBH017406, GWHTACBH016314, GWHTACBH010892, GWHTACBH014697, GWHTACBH006329, GWHTACBH003136, GWHTACBH013818, GWHTACBH013619, GWHTACBH004465, GWHTACBH010708, GWHTACBH007540, GWHTACBH012566, GWHTACBH006691, GWHTACBH011312, GWHTACBH004196…	0.458409
Metabolism	A09100 Metabolism	637	2325	2284	8800	0.0344967	1.05561	[GWHTACBH000656, GWHTACBH000776, GWHTACBH001748, GWHTACBH018067, GWHTACBH002833, GWHTACBH003802, GWHTACBH001744, GWHTACBH000415, GWHTACBH008017, GWHTACBH000530, GWHTACBH009476, GWHTACBH009588, GWHTACBH012513, GWHTACBH009589, GWHTACBH007297, GWHTACBH011423, GWHTACBH014931, GWHTACBH010339, GWHTACBH010690, GWHTACBH006081, GWHTACBH010331, GWHTACBH003808, GWHTACBH011781, GWHTACBH002606, GWHTACBH019045…	0.623816
