# Supplementary material for: Genome-Wide Identification of WRKY Genes and Their Responses to Chilling Stress in Kandelia obovata
Source: Front Genet. 2022 Mar 31;13:875316. doi: 10.3389/fgene.2022.875316 (PMC9008847; doi:10.3389/fgene.2022.875316)
Supplement: Supplementary file 5 [file Table5.XLS]

## Sheet: coexpr0.95
Supplementary Table S5.Co-expression network analysis between 9 nine KoWRKYs and other genes
WRKY	GENE	P	R
KoWRKY16	GWHTACBH005530	0	1
KoWRKY28	GWHTACBH000363	1.63e-09	0.950194
KoWRKY28	GWHTACBH000562	8.83e-10	0.953929
KoWRKY28	GWHTACBH000689	8.41e-13	0.980894
KoWRKY28	GWHTACBH000914	1.08e-11	0.973627
KoWRKY28	GWHTACBH001204	1.92e-10	0.962053
KoWRKY28	GWHTACBH002682	1.58e-09	0.950369
KoWRKY28	GWHTACBH002841	1.69e-11	0.972094
KoWRKY28	GWHTACBH003632	3.09e-11	0.969892
KoWRKY28	GWHTACBH004266	1.52e-09	0.950617
KoWRKY28	GWHTACBH004376	1e-12	0.980461
KoWRKY28	GWHTACBH005695	4.16e-10	0.95814
KoWRKY28	GWHTACBH006957	1.07e-09	0.952815
KoWRKY28	GWHTACBH007907	1.96e-11	0.971567
KoWRKY28	GWHTACBH008555	7.54e-11	0.966294
KoWRKY28	GWHTACBH008978	0	1
KoWRKY28	GWHTACBH009415	1.04e-11	0.97377
KoWRKY28	GWHTACBH009744	1.36e-10	0.963666
KoWRKY28	GWHTACBH010626	1.45e-10	0.963392
KoWRKY28	GWHTACBH011363	1.19e-12	0.980042
KoWRKY28	GWHTACBH011559	4.67e-11	0.968277
KoWRKY28	GWHTACBH013173	1.17e-09	0.952242
KoWRKY28	GWHTACBH013186	1.98e-10	0.961897
KoWRKY28	GWHTACBH013602	2.8e-10	0.960191
KoWRKY28	GWHTACBH014000	6.64e-10	0.955571
KoWRKY28	GWHTACBH014252	4.06e-11	0.968835
KoWRKY28	GWHTACBH014548	5.15e-10	0.95698
KoWRKY28	GWHTACBH014840	3.24e-10	0.95944
KoWRKY28	GWHTACBH014969	7.94e-11	0.966068
KoWRKY28	GWHTACBH015522	1.13e-10	0.964533
KoWRKY28	GWHTACBH016204	8.99e-10	0.953824
KoWRKY28	GWHTACBH016378	9.13e-12	0.974189
KoWRKY28	GWHTACBH017396	2.18e-13	0.983877
KoWRKY28	GWHTACBH017407	4.39e-10	0.957843
KoWRKY28	GWHTACBH017419	1.28e-11	0.973076
KoWRKY28	GWHTACBH018737	4.64e-13	0.982274
KoWRKY28	GWHTACBH018748	3.23e-11	0.969719
KoWRKY28	GWHTACBH018860	1.42e-09	0.951068
KoWRKY32	GWHTACBH000497	1.01e-09	0.953137
KoWRKY32	GWHTACBH001606	4.09e-11	0.968807
KoWRKY32	GWHTACBH005526	4.86e-10	0.957294
KoWRKY32	GWHTACBH008717	1.12e-09	0.952515
KoWRKY32	GWHTACBH009474	6.47e-13	0.981513
KoWRKY32	GWHTACBH009540	0	1
KoWRKY32	GWHTACBH012064	7.83e-10	0.954626
KoWRKY32	GWHTACBH012921	1.23e-09	0.95192
KoWRKY32	GWHTACBH013082	9.43e-11	0.965321
KoWRKY32	GWHTACBH013119	1.4e-09	0.951144
KoWRKY32	GWHTACBH014870	3.04e-10	0.959766
KoWRKY32	GWHTACBH014871	1.33e-09	0.951456
KoWRKY32	GWHTACBH015228	1.52e-09	0.950628
KoWRKY32	GWHTACBH015745	1.3e-09	0.951614
KoWRKY32	GWHTACBH016706	2.37e-10	0.961031
KoWRKY32	GWHTACBH017069	1.03e-10	0.964946
KoWRKY43	GWHTACBH001470	8.24e-10	0.95433
KoWRKY43	GWHTACBH004385	1.14e-10	0.964486
KoWRKY43	GWHTACBH005122	1.44e-10	0.96342
KoWRKY43	GWHTACBH009354	5.99e-11	0.967261
KoWRKY43	GWHTACBH011686	1.55e-09	0.950514
KoWRKY43	GWHTACBH011981	1.62e-09	0.950229
KoWRKY43	GWHTACBH012792	0	1
KoWRKY43	GWHTACBH012879	1.25e-09	0.951835
KoWRKY43	GWHTACBH013412	1.98e-11	0.971535
KoWRKY43	GWHTACBH014114	3.12e-10	0.959642
KoWRKY45	GWHTACBH000235	2.81e-10	0.960162
KoWRKY45	GWHTACBH000695	2.88e-10	0.96004
KoWRKY45	GWHTACBH000777	5.8e-11	0.967392
KoWRKY45	GWHTACBH001045	1.64e-12	0.979219
KoWRKY45	GWHTACBH001072	6.68e-10	0.955532
KoWRKY45	GWHTACBH001086	1.37e-09	0.951263
KoWRKY45	GWHTACBH001256	3.18e-11	0.96978
KoWRKY45	GWHTACBH001300	8.67e-10	0.954035
KoWRKY45	GWHTACBH001480	7.37e-10	0.954978
KoWRKY45	GWHTACBH001650	1.69e-10	0.962666
KoWRKY45	GWHTACBH001835	1.37e-14	0.988615
KoWRKY45	GWHTACBH002018	8.85e-10	0.953915
KoWRKY45	GWHTACBH002166	3.16e-10	0.959577
KoWRKY45	GWHTACBH002536	7.76e-13	0.981088
KoWRKY45	GWHTACBH003277	1.99e-13	0.984067
KoWRKY45	GWHTACBH003352	2.38e-10	0.960994
KoWRKY45	GWHTACBH003496	4.98e-12	0.976094
KoWRKY45	GWHTACBH003685	2.9e-14	0.987493
KoWRKY45	GWHTACBH005955	4.52e-10	0.957695
KoWRKY45	GWHTACBH005956	4.2e-11	0.968697
KoWRKY45	GWHTACBH006049	4.26e-11	0.968638
KoWRKY45	GWHTACBH006527	1.41e-09	0.951097
KoWRKY45	GWHTACBH006536	7.37e-11	0.966388
KoWRKY45	GWHTACBH006597	3.71e-12	0.976966
KoWRKY45	GWHTACBH006882	1.63e-10	0.962829
KoWRKY45	GWHTACBH007120	2.04e-10	0.961751
KoWRKY45	GWHTACBH007173	1.49e-10	0.963249
KoWRKY45	GWHTACBH007386	3.42e-10	0.959161
KoWRKY45	GWHTACBH007524	3.32e-12	0.977285
KoWRKY45	GWHTACBH007578	2.29e-10	0.961194
KoWRKY45	GWHTACBH007754	2.51e-10	0.96074
KoWRKY45	GWHTACBH008003	6.84e-11	0.966704
KoWRKY45	GWHTACBH008015	1.67e-11	0.972138
KoWRKY45	GWHTACBH008474	1.17e-09	0.952229
KoWRKY45	GWHTACBH008651	4.65e-10	0.957541
KoWRKY45	GWHTACBH009240	1.67e-09	-0.950045
KoWRKY45	GWHTACBH009397	5.23e-11	0.967815
KoWRKY45	GWHTACBH009431	8.51e-10	0.954145
KoWRKY45	GWHTACBH009847	1.41e-10	0.963493
KoWRKY45	GWHTACBH009862	4.85e-11	0.968128
KoWRKY45	GWHTACBH010279	7.56e-10	0.95483
KoWRKY45	GWHTACBH010517	1.25e-09	0.951826
KoWRKY45	GWHTACBH010697	2.99e-13	0.983227
KoWRKY45	GWHTACBH011401	2.63e-10	0.960505
KoWRKY45	GWHTACBH011650	6.25e-10	0.955908
KoWRKY45	GWHTACBH011902	7.34e-10	0.954996
KoWRKY45	GWHTACBH012263	1.25e-09	0.951848
KoWRKY45	GWHTACBH013118	9.08e-10	0.953766
KoWRKY45	GWHTACBH013438	0	1
KoWRKY45	GWHTACBH013833	3.2e-14	0.987336
KoWRKY45	GWHTACBH014129	1.35e-11	0.972876
KoWRKY45	GWHTACBH014454	1.86e-10	0.962191
KoWRKY45	GWHTACBH015385	1.58e-09	0.950374
KoWRKY45	GWHTACBH015626	2.88e-10	0.960049
KoWRKY45	GWHTACBH015778	2.46e-10	0.960832
KoWRKY45	GWHTACBH016406	5.28e-11	0.967777
KoWRKY45	GWHTACBH016594	5.91e-11	0.967318
KoWRKY45	GWHTACBH016877	2.85e-11	0.970198
KoWRKY45	GWHTACBH016952	6e-11	0.967254
KoWRKY45	GWHTACBH017164	1.69e-11	0.9721
KoWRKY45	GWHTACBH017767	2.52e-10	0.960718
KoWRKY45	GWHTACBH017912	1.74e-10	0.962517
KoWRKY45	GWHTACBH018303	2.53e-11	0.970639
KoWRKY45	GWHTACBH018694	3.78e-10	0.958635
KoWRKY45	GWHTACBH018755	6.8e-11	0.966729
KoWRKY45	GWHTACBH019094	1.4e-09	0.951131
KoWRKY55	GWHTACBH000235	7.3e-12	0.974908
KoWRKY55	GWHTACBH000497	3.99e-10	0.958356
KoWRKY55	GWHTACBH000643	8.75e-12	0.97433
KoWRKY55	GWHTACBH000963	8.02e-10	0.954488
KoWRKY55	GWHTACBH001024	8.38e-10	0.954232
KoWRKY55	GWHTACBH001072	3.6e-14	0.987145
KoWRKY55	GWHTACBH001481	1.56e-10	0.963044
KoWRKY55	GWHTACBH001606	5.28e-10	0.956847
KoWRKY55	GWHTACBH001791	1.44e-09	0.950962
KoWRKY55	GWHTACBH001835	1.53e-09	0.950574
KoWRKY55	GWHTACBH002135	8.73e-14	0.985633
KoWRKY55	GWHTACBH003275	1.77e-11	0.971938
KoWRKY55	GWHTACBH003277	8.88e-13	0.980763
KoWRKY55	GWHTACBH003399	2.14e-10	0.961518
KoWRKY55	GWHTACBH003447	2.79e-12	0.977781
KoWRKY55	GWHTACBH003489	2.51e-10	0.960728
KoWRKY55	GWHTACBH003496	9.92e-10	0.953243
KoWRKY55	GWHTACBH003641	1.77e-12	0.979013
KoWRKY55	GWHTACBH003685	1.16e-10	0.964387
KoWRKY55	GWHTACBH004892	3.35e-11	0.969576
KoWRKY55	GWHTACBH005526	1.09e-09	0.952661
KoWRKY55	GWHTACBH006023	1.92e-10	0.962057
KoWRKY55	GWHTACBH006040	9.27e-10	0.953643
KoWRKY55	GWHTACBH006536	5.12e-10	0.957012
KoWRKY55	GWHTACBH006592	2.86e-11	0.970185
KoWRKY55	GWHTACBH006651	3.73e-13	0.982754
KoWRKY55	GWHTACBH007120	3.63e-10	0.95885
KoWRKY55	GWHTACBH007247	9.68e-14	0.985444
KoWRKY55	GWHTACBH007299	1.08e-11	0.973646
KoWRKY55	GWHTACBH007321	3.53e-13	0.98287
KoWRKY55	GWHTACBH007524	3.72e-11	0.96918
KoWRKY55	GWHTACBH007578	1.29e-09	0.951654
KoWRKY55	GWHTACBH007589	1.37e-12	0.979678
KoWRKY55	GWHTACBH007900	1.04e-10	0.964902
KoWRKY55	GWHTACBH008403	4.02e-11	0.96887
KoWRKY55	GWHTACBH008651	8.09e-10	0.954437
KoWRKY55	GWHTACBH009109	1.7e-10	0.96262
KoWRKY55	GWHTACBH009397	1.78e-10	0.962408
KoWRKY55	GWHTACBH009465	9.44e-12	0.974082
KoWRKY55	GWHTACBH009554	2.88e-10	0.960044
KoWRKY55	GWHTACBH009676	1.5e-10	0.963234
KoWRKY55	GWHTACBH009828	1.49e-10	0.963246
KoWRKY55	GWHTACBH010279	2.29e-10	0.961192
KoWRKY55	GWHTACBH010543	8.04e-10	0.954476
KoWRKY55	GWHTACBH010603	2.07e-10	0.961691
KoWRKY55	GWHTACBH010693	6.64e-12	0.975208
KoWRKY55	GWHTACBH010994	5.97e-13	0.981701
KoWRKY55	GWHTACBH012263	3.6e-11	0.969299
KoWRKY55	GWHTACBH012343	2.07e-10	0.961675
KoWRKY55	GWHTACBH012566	5.07e-10	0.95707
KoWRKY55	GWHTACBH012651	6.39e-11	0.966993
KoWRKY55	GWHTACBH013082	6.54e-13	0.981488
KoWRKY55	GWHTACBH013421	1.47e-09	0.950822
KoWRKY55	GWHTACBH014129	3.09e-10	0.959685
KoWRKY55	GWHTACBH014285	1.15e-10	0.964447
KoWRKY55	GWHTACBH014454	1.4e-10	0.963546
KoWRKY55	GWHTACBH014601	7.44e-11	0.966347
KoWRKY55	GWHTACBH014790	5.56e-11	0.96757
KoWRKY55	GWHTACBH014871	6.47e-12	0.975287
KoWRKY55	GWHTACBH015011	4.96e-10	0.957192
KoWRKY55	GWHTACBH015228	1.18e-18	0.996476
KoWRKY55	GWHTACBH015382	6.42e-14	0.986177
KoWRKY55	GWHTACBH015626	5.66e-10	0.956459
KoWRKY55	GWHTACBH015745	4.98e-11	0.968018
KoWRKY55	GWHTACBH015778	1.66e-09	0.950087
KoWRKY55	GWHTACBH016469	0	1
KoWRKY55	GWHTACBH016594	6.02e-10	0.956119
KoWRKY55	GWHTACBH016966	1.11e-09	0.952579
KoWRKY55	GWHTACBH017111	1.34e-10	0.963731
KoWRKY55	GWHTACBH017393	2.15e-10	0.961494
KoWRKY55	GWHTACBH017554	1.3e-09	0.951613
KoWRKY55	GWHTACBH017767	1.4e-09	0.951153
KoWRKY55	GWHTACBH017912	6.29e-10	0.955875
KoWRKY55	GWHTACBH018115	1.17e-10	0.964372
KoWRKY55	GWHTACBH018303	3.15e-10	0.959591
KoWRKY55	GWHTACBH018479	1.27e-11	0.973104
KoWRKY55	GWHTACBH018755	1.02e-10	0.964964
KoWRKY61	GWHTACBH000435	1.98e-12	0.978716
KoWRKY61	GWHTACBH001073	4.2e-12	0.976598
KoWRKY61	GWHTACBH002871	6.02e-11	0.967241
KoWRKY61	GWHTACBH005384	5.05e-13	0.982081
KoWRKY61	GWHTACBH005589	2.7e-10	0.960374
KoWRKY61	GWHTACBH005761	1.47e-09	0.950818
KoWRKY61	GWHTACBH006049	1.28e-10	0.963962
KoWRKY61	GWHTACBH007196	1.08e-09	0.95275
KoWRKY61	GWHTACBH007524	2.57e-10	0.960613
KoWRKY61	GWHTACBH007541	3.11e-10	0.959662
KoWRKY61	GWHTACBH007578	3.66e-10	0.958814
KoWRKY61	GWHTACBH007900	7.79e-13	0.981078
KoWRKY61	GWHTACBH008087	1.11e-13	0.985197
KoWRKY61	GWHTACBH008644	1.24e-09	0.951912
KoWRKY61	GWHTACBH008651	6.26e-11	0.967078
KoWRKY61	GWHTACBH008867	3.73e-10	0.958715
KoWRKY61	GWHTACBH011167	1.09e-10	0.96469
KoWRKY61	GWHTACBH011401	2.78e-10	0.960229
KoWRKY61	GWHTACBH014170	1.63e-09	0.95019
KoWRKY61	GWHTACBH015624	1.18e-09	0.952205
KoWRKY61	GWHTACBH015773	3.96e-11	0.968929
KoWRKY61	GWHTACBH015946	7.59e-10	0.95481
KoWRKY61	GWHTACBH016185	8.62e-10	0.954072
KoWRKY61	GWHTACBH016513	3.45e-11	0.969465
KoWRKY61	GWHTACBH016846	1.24e-10	0.964085
KoWRKY61	GWHTACBH016966	5.18e-11	0.967857
KoWRKY61	GWHTACBH017201	6.19e-10	0.955969
KoWRKY61	GWHTACBH017217	1.44e-10	0.963417
KoWRKY61	GWHTACBH017300	7.29e-11	0.966437
KoWRKY61	GWHTACBH018126	0	1
KoWRKY61	GWHTACBH018426	1.16e-11	0.9734
KoWRKY61	GWHTACBH018631	4.25e-10	0.958019
KoWRKY61	GWHTACBH018940	1.65e-10	0.962782
KoWRKY61	GWHTACBH019020	9.67e-12	0.974004
KoWRKY61	GWHTACBH019119	1.06e-09	0.952856
KoWRKY63	GWHTACBH000541	2.69e-14	0.987608
KoWRKY63	GWHTACBH002161	2.59e-10	0.960574
KoWRKY63	GWHTACBH003244	1.02e-09	0.953084
KoWRKY63	GWHTACBH003337	1.38e-10	0.963623
KoWRKY63	GWHTACBH003648	1.06e-11	0.973699
KoWRKY63	GWHTACBH003852	6.02e-12	0.975515
KoWRKY63	GWHTACBH004173	5.98e-12	0.975532
KoWRKY63	GWHTACBH004380	6.28e-11	0.96706
KoWRKY63	GWHTACBH004568	2.33e-10	0.961117
KoWRKY63	GWHTACBH004569	1e-10	0.965051
KoWRKY63	GWHTACBH004766	2.98e-12	0.977593
KoWRKY63	GWHTACBH006700	3.17e-10	0.959561
KoWRKY63	GWHTACBH006796	1.27e-09	0.951728
KoWRKY63	GWHTACBH007157	5.52e-10	0.956604
KoWRKY63	GWHTACBH007842	4.27e-12	0.976548
KoWRKY63	GWHTACBH008782	5.42e-10	0.956698
KoWRKY63	GWHTACBH010939	3.33e-11	0.969602
KoWRKY63	GWHTACBH011949	2.51e-10	0.960737
KoWRKY63	GWHTACBH013363	3.29e-10	0.95937
KoWRKY63	GWHTACBH014195	5.26e-11	0.967795
KoWRKY63	GWHTACBH014376	3.59e-11	0.969312
KoWRKY63	GWHTACBH014911	1.24e-09	0.951874
KoWRKY63	GWHTACBH015322	3.14e-12	0.977443
KoWRKY63	GWHTACBH016496	1.1e-12	0.980247
KoWRKY63	GWHTACBH017105	2.91e-12	0.977656
KoWRKY63	GWHTACBH017362	1.25e-09	0.951851
KoWRKY63	GWHTACBH018467	2.7e-10	0.960378
KoWRKY63	GWHTACBH018617	0	1
KoWRKY64	GWHTACBH000718	8.59e-15	0.989263
KoWRKY64	GWHTACBH001204	1.41e-10	0.963515
KoWRKY64	GWHTACBH003352	3.49e-10	0.959053
KoWRKY64	GWHTACBH003465	5.05e-10	0.957087
KoWRKY64	GWHTACBH003499	4.53e-12	0.976376
KoWRKY64	GWHTACBH003772	2.9e-11	0.970129
KoWRKY64	GWHTACBH004266	1.53e-09	0.950598
KoWRKY64	GWHTACBH004566	3.11e-15	0.990549
KoWRKY64	GWHTACBH004711	1.22e-09	0.951967
KoWRKY64	GWHTACBH005669	6.25e-11	0.967083
KoWRKY64	GWHTACBH005695	1.86e-12	0.978884
KoWRKY64	GWHTACBH005962	9.84e-11	0.965137
KoWRKY64	GWHTACBH006517	9.34e-10	0.953596
KoWRKY64	GWHTACBH006541	1.56e-10	0.963044
KoWRKY64	GWHTACBH007907	3.06e-10	0.959741
KoWRKY64	GWHTACBH008548	1.63e-09	0.950201
KoWRKY64	GWHTACBH009011	1.97e-14	0.988086
KoWRKY64	GWHTACBH009401	8.63e-11	0.965709
KoWRKY64	GWHTACBH009847	9.54e-10	0.953471
KoWRKY64	GWHTACBH009967	1.44e-10	0.963425
KoWRKY64	GWHTACBH010074	1.3e-13	0.984893
KoWRKY64	GWHTACBH010079	7.22e-12	0.974944
KoWRKY64	GWHTACBH010517	4.92e-12	0.976129
KoWRKY64	GWHTACBH010626	4.34e-11	0.968567
KoWRKY64	GWHTACBH011363	4.01e-10	0.958335
KoWRKY64	GWHTACBH011668	2.24e-10	0.961302
KoWRKY64	GWHTACBH012413	1.36e-12	0.979694
KoWRKY64	GWHTACBH012888	3.56e-10	0.958953
KoWRKY64	GWHTACBH012914	7.65e-10	0.954761
KoWRKY64	GWHTACBH013118	4.91e-11	0.968071
KoWRKY64	GWHTACBH013186	5.37e-11	0.96771
KoWRKY64	GWHTACBH014000	8.85e-10	0.953912
KoWRKY64	GWHTACBH014008	9.28e-14	0.985521
KoWRKY64	GWHTACBH014043	1.61e-09	0.950277
KoWRKY64	GWHTACBH014189	9.9e-10	0.953252
KoWRKY64	GWHTACBH014576	2.44e-10	0.96088
KoWRKY64	GWHTACBH014675	6.46e-11	0.966943
KoWRKY64	GWHTACBH014969	1.55e-09	0.950517
KoWRKY64	GWHTACBH016254	1.49e-09	0.950755
KoWRKY64	GWHTACBH016378	1.18e-09	0.952214
KoWRKY64	GWHTACBH016868	1.55e-09	0.950494
KoWRKY64	GWHTACBH018393	5.28e-10	0.956842
KoWRKY64	GWHTACBH018473	1.02e-09	0.953051
KoWRKY64	GWHTACBH018694	2.26e-11	0.971061
KoWRKY64	GWHTACBH019047	0	1
