# Supplementary material for: Genome-Wide Identification of WRKY Genes and Their Responses to Chilling Stress in Kandelia obovata
Source: Front Genet. 2022 Mar 31;13:875316. doi: 10.3389/fgene.2022.875316 (PMC9008847; doi:10.3389/fgene.2022.875316)
Supplement: Supplementary file 7 [file Table3.XLS]

## Sheet: Sheet1
Table S3. Segmental duplication of KoWRKYs
Paralogous gene pairs	Ka	Ks	Ka/Ks	Selection pressure	Estimate year (mya)
KoWRKY1-KoWRKY45	0.515079	2.37406	0.216961	Purifying selection	194.595
KoWRKY1-KoWRKY50	0.463398	2.69787	0.171765	Purifying selection	221.137
KoWRKY1-KoWRKY59	0.536284	2.41183	0.222356	Purifying selection	197.691
KoWRKY10-KoWRKY38	0.0479714	0.409669	0.117098	Purifying selection	33.5794
KoWRKY11-KoWRKY39	0.0940166	0.40918	0.229768	Purifying selection	33.5393
KoWRKY15-KoWRKY41	0.143923	0.497039	0.289561	Purifying selection	40.7409
KoWRKY16-KoWRKY57	0.183824	0.747701	0.245853	Purifying selection	61.287
KoWRKY17-KoWRKY56	0.134464	0.385918	0.348426	Purifying selection	31.6326
KoWRKY18-KoWRKY52	0.463473	2.57483	0.180002	Purifying selection	211.052
KoWRKY18-KoWRKY55	0.17644	0.390995	0.451259	Purifying selection	32.0488
KoWRKY18-KoWRKY61	0.423531	2.81983	0.150197	Purifying selection	231.134
KoWRKY20-KoWRKY7	0.161208	0.394461	0.40868	Purifying selection	32.3329
KoWRKY21-KoWRKY6	0.179957	0.472636	0.380752	Purifying selection	38.7407
KoWRKY25-KoWRKY5	0.0836283	0.323979	0.258129	Purifying selection	26.5557
KoWRKY30-KoWRKY37	0.39867	2.86504	0.13915	Purifying selection	234.839
KoWRKY30-KoWRKY48	0.109783	0.294344	0.372975	Purifying selection	24.1266
KoWRKY31-KoWRKY47	0.0856647	0.272301	0.314595	Purifying selection	22.3198
KoWRKY32-KoWRKY46	0.1041	0.370771	0.280766	Purifying selection	30.3911
KoWRKY34-KoWRKY44	0.0732415	0.385737	0.189874	Purifying selection	31.6178
KoWRKY35-KoWRKY40	0.486458	2.83873	0.171365	Purifying selection	232.683
KoWRKY35-KoWRKY8	0.139534	0.327541	0.426005	Purifying selection	26.8476
KoWRKY36-KoWRKY9	0.129743	0.402653	0.32222	Purifying selection	33.0043
KoWRKY37-KoWRKY48	0.388466	2.81669	0.137916	Purifying selection	230.876
KoWRKY40-KoWRKY8	0.534864	2.65016	0.201823	Purifying selection	217.226
KoWRKY42-KoWRKY53	0.125317	0.36947	0.339181	Purifying selection	30.2844
KoWRKY45-KoWRKY50	0.492683	2.56863	0.191807	Purifying selection	210.543
KoWRKY45-KoWRKY59	0.189173	0.493912	0.38301	Purifying selection	40.4846
KoWRKY45-KoWRKY63	0.461117	2.64467	0.174357	Purifying selection	216.776
KoWRKY50-KoWRKY59	0.497822	2.48641	0.200217	Purifying selection	203.804
KoWRKY50-KoWRKY63	0.167207	0.378644	0.441594	Purifying selection	31.0364
KoWRKY52-KoWRKY55	0.346641	2.49749	0.138796	Purifying selection	204.712
KoWRKY52-KoWRKY61	0.122356	0.35827	0.34152	Purifying selection	29.3664
KoWRKY55-KoWRKY61	0.351447	3.02334	0.116244	Purifying selection	247.815
KoWRKY59-KoWRKY63	0.390567	2.89841	0.134752	Purifying selection	237.575
